# Supplementary material for: The Darker the Better: Identification of Chemotype Profile in Soroses of Local and Introduced Mulberry Varieties with Respect to the Colour Type
Source: Foods. 2023 Oct 31;12(21):3985. doi: 10.3390/foods12213985 (PMC10650418; doi:10.3390/foods12213985)
Supplement: Supplementary file 1 [file foods-12-03985-s001.zip]

Archive with 1 entries (1 files):
- foods-2686835-supplementary.pdf
